# Supplementary material for: Income Inequality and Self-Serving Belief in Burden-Sharing: An Experimental Study
Source: Behav Sci (Basel). 2025 Dec 5;15(12):1689. doi: 10.3390/bs15121689 (PMC12729624; doi:10.3390/bs15121689)
Supplement: Supplementary file 1 [file behavsci-15-01689-s001.zip]

Archive with 1 entries (1 files):
- behavsci-3928079-supplementary.pdf
